# Supplementary material for: Cranial asymmetry arises later in the life history of the blind Mexican cavefish, Astyanax mexicanus
Source: PLoS One. 2017 May 9;12(5):e0177419. doi: 10.1371/journal.pone.0177419 (PMC5423691; doi:10.1371/journal.pone.0177419)
Supplement: S1 Table — The anatomical positions outlined for n = 39 three-dimensional landmarks on the adult osteocranium and n = 8 two-dimensional landmarks set on both sides of the chondrocranium in juvenile fish. (XLSX) [file pone.0177419.s001.xlsx]

## Sheet: Bone Landmarks
	Table S1. Position of landmarks used in morphometric analyses, Powers et al. 2017.
Landmark	Location
1	Left proximal maxillary
2	Left distal maxillary
3	Left anterior suborbital #2
4	Left posterior suborbital #2
5	Left anterior suborbital #3 (superior)
6	Left posterior suborbital #3 (superior)
7	Left anterior suborbital #3 (inferior)
8	Left posterior suborbital #3 (inferior)
9	Left anterior supraorbital
10	Left posterior supraorbital
11	Left frontonasal
12	Left frontal and supraobital
13	Left superior opercle
14	Left mid-anterior opercle
15	Left inferior opercle
16	Left mid-posterior opercle
17	Supraoccipital
18	Midline dorsal foramen
19	Left dorsal foramen
20	Right dorsal foramen
21	Left ventral mandible
22	Right ventral mandible
23	Midline ventral mandible
24	Right proximal maxillary
25	Right distal maxillary
26	Right anterior suborbital #2
27	Right posterior suborbital #2
28	Right anterior suborbital #3 (superior)
29	Right posterior suborbital #3 (superior)
30	Right anterior suborbital #3 (inferior)
31	Right posterior suborbital #3 (inferior)
32	Right anterior supraorbital
33	Right posterior supraorbital
34	Right frontonasal
35	Right frontal and supraobital
36	Right superior opercle
37	Right mid-anterior opercle
38	Right inferior opercle
39	Right mid-posterior opercle

## Sheet: Cartilage Landmarks
Landmark	Location
1	Left intersection of ethmoid and palatoquadrate
2	Left superior trabeculae
3	Left posterior trabeculae
4	Left anterior hyosymplectic
5	Left posterior hyosymplectic
6	Left inferior hyosymplectic
7	Left hyosymplectic foramen
8	Left posterior palatoquadrate
9	Right intersection of ethmoid and palatoquadrate
10	Right superior trabeculae
11	Right posterior trabeculae
12	Right anterior hyosymplectic
13	Right posterior hyosymplectic
14	Right inferior hyosymplectic
15	Right hyosymplectic foramen
16	Right posterior palatoquadrate
