# Supplementary material for: Cranial asymmetry arises later in the life history of the blind Mexican cavefish, Astyanax mexicanus
Source: PLoS One. 2017 May 9;12(5):e0177419. doi: 10.1371/journal.pone.0177419 (PMC5423691; doi:10.1371/journal.pone.0177419)
Supplement: S2 Table — The X and Y values at each landmark for individuals from each population (Surface, Tinaja and Pachón) were collected on both the right and left side of the cranium. The Procrustes distance for the two-dimensional cartilage analysis is shown for both the left and right sides for each specimen. The X, Y, and Z coordinates are shown for the each landmark placed for the analysis of the osteocranium. (XLSX) [file pone.0177419.s002.xlsx]

## Sheet: Supplementary Material
	Supplementary Material Table S2. Raw dataset collected for morphometric analyses in Powers et al. 2017.

## Sheet: Cartilage LM Right
Tinaja	933.333	485.778	680.444	356	456.444	324	392	500.444	476	578.222	317.333	509.333	338.667	430.667	474.667	457.333
Tinaja	922.222	371.111	736	285.778	528.444	250.222	424.889	400.444	509.778	488.444	349.333	410.667	380.889	332.889	516.444	357.778
Tinaja	1057.78	403.111	811.556	283.555	605.333	277.778	518.667	438.667	602.222	508	448	447.556	485.778	357.333	609.778	398.667
Tinaja	993.778	503.556	757.778	383.556	546.667	365.333	460.889	510.222	552.444	608.444	374.222	521.778	413.333	438.667	544.889	489.778
Tinaja	1003.11	536.889	812.889	338.222	673.333	380.444	580	505.333	649.778	568	494.667	526.222	530.667	450.667	647.556	477.778
Tinaja	1055.11	502.222	881.333	341.778	725.778	315.111	621.333	440	691.111	536.889	543.555	418.667	604.889	367.556	727.667	415.667
Tinaja	1182.67	464.444	971.556	281.333	756	292	630.667	409.778	721.778	515.556	556.889	420	598.667	355.111	744.445	403.556
Tinaja	1107.11	465.333	857.778	385.778	632.889	376	544	528.444	630.667	612.444	466.222	545.333	501.333	452.444	644	504.889
Tinaja	1023	580	860.667	436.333	639	428	557.333	633	605.333	705	501.667	664.667	515.333	609.667	601.667	617
Tinaja	1020.44	436.444	699.556	325.333	584	331.111	497.778	488	588	564	426.222	502.222	448.444	414.667	585.778	449.333
Tinaja	1076.44	445.333	822.667	328	637.778	317.333	539.556	461.333	616	534.222	462.667	448	496.889	380	637.778	417.778
Tinaja	1064	417.333	793.333	344.444	649.778	368.889	590.667	529.778	684.444	612	518.667	547.111	539.111	461.333	673.334	474.667
Tinaja	962.667	421.333	738.667	297.778	560.889	313.778	470.667	462.667	566.667	532	401.333	472	418.667	388.444	564.444	423.111
Tinaja	1033.33	441.333	756	366.667	586.222	370.667	512.889	521.333	597.778	596.889	432.444	546.222	458.667	456	607.111	461.333
Tinaja	828	572	661.333	414.222	512.889	372.889	420.889	494.667	489.333	576	350.667	496	386.667	422.667	505.333	480
Tinaja	1127.11	572	885.333	445.333	741.333	470.667	612	669.333	681.333	737.333	546.222	670.222	584.889	596	712	634.667
Tinaja	990.667	450.667	745.333	333.778	583.556	327.111	501.333	484	585.333	576.889	428.889	504.889	466.222	418.222	592	457.333
Tinaja	1048.44	542.667	817.333	420.889	672	402.222	560.889	538.667	604.889	579.111	463.111	527.111	520	448.889	644	498.667
Tinaja	1111.56	475.111	805.778	359.556	624.444	322.667	524	499.111	570.222	594.667	424.889	493.334	477.333	408	629.778	458.222
Tinaja	1073.33	546.667	838.667	401.333	704.889	380.889	591.556	523.556	673.333	582.222	520	521.334	546.667	467.111	692.444	490.222
Tinaja	1076.44	688.445	864.444	524.889	698.222	482.222	583.556	624.444	675.555	694.222	509.333	620.444	553.778	562.222	690.222	584.889
Tinaja	996.444	672	784.889	515.111	642.222	476.889	524	621.778	595.111	684.444	454.222	608.444	497.333	542.222	621.778	591.555
Tinaja	992	524	834.667	384.444	701.333	372	600.444	520	666.222	568	541.333	518.667	574.666	449.333	686.222	488.444
Tinaja	849	665	659	527.667	508	490.667	393.333	603	463.667	671.667	323.667	609.667	357	560	484	598.333
Tinaja	1011.11	641.778	804.444	491.556	671.556	490.222	552	596.889	616	680.889	484.889	605.778	521.778	546.667	637.778	588
Tinaja	1036	644.889	851.111	500.444	718.222	471.111	610.667	584	660	671.556	536	580	586.667	542.222	686.667	568.444
Tinaja	936.889	667.111	717.333	489.333	578.222	456.444	466.222	562.667	533.778	637.778	406.222	552	430.667	510.222	556.889	540.444
Tinaja	1057.78	633.778	782.667	453.778	704.889	433.778	590.222	569.333	674.667	650.222	521.333	585.333	564	518.222	688.444	543.111
Tinaja	988.445	651.555	821.778	464.889	644	526.667	504.444	648.444	608.889	722.667	436	645.778	484.444	586.667	594.667	627.111
Tinaja	857.778	644.444	680.444	495.111	560.444	472	451.556	583.556	499.111	636.889	400.889	601.333	428.889	570.667	519.111	574.222
Surf	921.778	380.889	669.778	269.333	600.889	281.333	562.222	425.778	630.667	486.222	504.444	440	520	376.444	612	384.444
Surf	1006.67	396	744.889	312.889	634.667	360	602.667	509.333	682.667	554.667	540	528	542.667	465.778	654.667	452.444
Surf	964	527.667	704	304.889	542.889	360	473.333	509.333	548.667	596	422.889	527.333	433.111	466.667	538.667	482.889
Surf	952.444	276.889	730.667	200.889	560.889	236.889	529.333	372.889	614.667	422.222	465.778	400.444	485.333	336	581.778	334.667
Surf	858.667	492	623.333	342	504.667	384	461	480	527	544	401	475	423	420	518	452.667
Surf	842.222	378.667	565.333	256.889	458.667	277.333	404	414.667	476	488	341.333	430.667	357.333	373.333	468	376
Surf	1008	408	812	278.667	596	396.889	588	490.667	670.222	532	528.444	515.111	540.444	452.111	643.556	439.556
Surf	951.111	456	769.333	331.556	551.111	392.889	544	471.556	625.778	541.778	496.444	502.222	500	443.556	597.778	439.111
Surf	991.111	542.222	755.111	386.667	620.889	408.889	584.445	565.778	646.222	628.444	528.445	592.889	537.333	534.667	638.222	560.889
Surf	845.333	489.333	602.667	394.667	479.111	439.111	426.667	588.444	500	646.667	373.333	605.778	375.556	552.889	480	537.333
Surf	898.667	555.111	705.333	472	616	521.333	588.889	654.667	653.333	690.667	528	688	537.333	619.111	637.333	616.889
Surf	835.556	531.111	676	398.667	553.333	432	497.333	538.222	556.889	602.222	454.222	546.667	472	493.334	549.778	516.444
Surf	931.556	489.333	764.889	377.333	594.222	341.778	493.778	469.778	551.111	536	435.111	465.778	480.889	400.889	583.556	453.778
Surf	959.556	545.444	727.556	413	641.333	429	569.778	541.889	620	603.667	502.222	549.889	535.111	492.556	634.222	500.556
Surf	956.889	556	780	444	617.778	430.667	536	559.111	593.333	615.111	466.222	574.222	493.333	502.667	610.222	525.333
Surf	808	470.667	665.778	368.444	534.222	390.222	473.778	490.667	535.556	541.333	434.667	516.444	440.889	461.333	528.889	465.778
Surf	825.333	599.778	661.778	526.889	478.222	540.222	383.556	657.111	460.111	702.222	316	665.556	348.444	597.111	464.444	626.889
Surf	1109.78	489.333	906.667	348.889	784.889	340	701.778	459.111	754.222	516.444	624.444	460	668	400.889	772	428
Surf	1159.56	600.444	943.111	424.444	848.889	426.667	764.889	529.778	809.778	606.667	708.889	532.889	740.889	470.222	837.333	505.778
Surf	912	556.889	665.778	410.222	535.111	438.222	454.667	595.111	536	653.333	386.222	617.778	408.889	538.667	529.778	554.667
Surf	802.222	644.444	622.222	505.333	532.444	467.556	461.333	556	496	620.444	406.666	556	435.111	503.111	519.111	547.111
Surf	816.889	499.111	612.889	381.333	546.222	391.556	495.111	510.667	544.444	566.222	435.556	512	460.444	456.889	542.222	475.556
Surf	752	579.556	503.111	433.333	428.889	429.333	342.667	539.111	405.778	608.444	288	554.889	308.444	488.445	412.889	512.444
Surf	1047.56	485.333	815.556	407.556	735.111	420.889	652	545.333	708	612.889	595.111	552.889	621.778	486.667	733.778	513.333
Surf	733.333	592	524.889	447.111	430.222	431.111	344.444	552	404.889	622.667	280.889	556.889	316.444	499.556	412.444	527.556
Surf	912.444	513.778	668.444	409.778	545.778	424.444	489.333	574.667	550.667	628.889	419.556	576	442.222	514.667	554.667	530.667
Surf	973.778	529.333	761.333	374.667	710.222	366.667	612.444	477.778	648	552.444	543.111	478.222	591.111	427.556	684.444	464
Surf	1088.44	567.111	776	360	597.333	416.889	524.444	560.889	569.333	636.444	446.222	588	484	496	612	504.444
Surf	1016	468.889	780.889	265.333	508	347.111	468	462.667	525.778	538.667	396	474.667	413.333	398.667	542.667	416.889
Surf	1160.44	533.778	899.555	320	648	348	636	480.444	688	592	544.889	504	586.667	430.222	713.333	470.222
Pach	966.667	337.778	679.111	300	549.333	309.333	436.889	488	532	493.333	357.333	505.333	373.333	430.667	529.333	418.667
Pach	1057.33	382.667	718.667	325.333	573.333	313.778	485.333	474.667	573.333	538.667	401.333	496.889	397.333	452.889	560.889	408
Pach	1046.67	375.111	766.222	326.667	582.667	341.333	482.222	520.889	565.778	583.111	398.667	524.889	416	444	572.889	453.333
Pach	948.444	375.556	634.667	316.889	490.667	354.667	421.333	516	481.333	598.222	336	540.444	357.333	467.556	508.889	468
Pach	920.445	348	579.555	261.778	451.556	260.444	407.111	400.889	471.111	466.222	328	421.333	332.444	329.333	490.667	359.556
Pach	980	381.778	672	351.556	494.667	348	430.667	496	518.667	549.333	346.667	505.333	358.667	440	528	453.333
Pach	957.334	495.556	677.778	371.555	504.444	359.111	416.444	521.333	501.333	594.222	321.778	526.222	363.111	442.222	512.444	475.111
Pach	964.444	417.333	712	338.222	538.667	348	460	518.667	545.333	566.222	370.667	533.333	398.667	446.667	545.333	462.667
Pach	1046.67	425.333	733.333	324	572	338.222	457.333	489.778	600	548	362.667	523.556	398.667	425.333	565.333	445.333
Pach	1041.33	374.222	758.222	290.667	602.667	282.222	520	441.333	597.333	514.222	440.444	464.444	460.444	381.333	610.667	398.667
Pach	1012.89	328	705.333	230.667	512	216	441.333	365.333	529.333	422.667	361.333	365.333	378.667	294.667	533.333	313.333
Pach	956.889	497.333	717.333	394.667	533.333	416	450.667	581.778	532	637.333	376	578.667	402.667	506.222	548.444	536.444
Pach	1122.67	413.333	822.667	309.333	638.667	280.889	560.889	457.333	640.444	540.889	450.222	485.333	508	384	658.667	414.667
Pach	1069.78	455.556	782.667	378.222	616.444	318.667	530.667	487.111	597.778	569.333	442.667	490.667	480	405.333	636	438.667
Pach	1078.22	299.111	776	257.333	584.444	249.778	549.778	425.333	636	502.667	469.333	461.333	494.222	365.778	636	365.333
Pach	1047.11	422.667	744	324	554.667	308.889	474.667	538.667	558.222	613.333	382.667	540.889	432.889	454.222	577.333	496
Pach	1100	314.667	816	250.667	657.333	288	546.667	476	617.333	538.667	441.778	498.667	476	401.333	633.333	413.333
Pach	995.556	396	696	349.333	561.333	298.222	480.444	442.667	546.667	538.222	390.667	452.889	434.667	369.333	572.444	410.667
Pach	1108.89	381.333	801.333	317.333	646.667	304	570.222	476	654.667	537.333	485.333	493.333	524.444	400.444	669.333	420
Pach	1104	253.333	770.667	252	602.222	282.667	558.667	482.667	645.333	534.667	448.889	518.667	474.667	418.667	642.667	397.333
Pach	1000.89	328.444	686.667	257.333	520.444	254.667	468.889	412	552.889	488	378.667	440	392.889	329.333	548	358.667
Pach	1066.67	492	780.444	355.111	592.444	312.889	465.333	466.667	540	550.667	371.111	486.667	450.667	384.889	590.667	438.667
Pach	1116	432.889	857.333	308.444	672	300.444	541.333	497.333	624	541.778	489.333	502.667	496	442.667	670.222	416.889
Pach	1195.56	353.778	857.778	220.889	628	236	557.333	397.333	658.667	415.111	464.889	404	499.556	319.111	664	339.556
Pach	1088	376.444	748.444	274.222	622.667	278.222	544.889	466.222	612.444	517.778	453.333	478.667	496.889	402.667	635.111	399.111
Pach	1208	381.333	929.333	320	788	337.333	726.667	508.444	758.667	594.667	650.667	524.444	662.667	448	796.889	455.111
Pach	1156.89	415.556	843.556	315.111	644.889	323.556	580	492.444	653.333	532.444	498.222	515.111	526.666	421.778	668.889	440
Pach	1109.33	601.333	838.667	433.778	672	403.556	581.333	550.222	638.667	628.889	497.333	584	500.444	526.667	680.889	519.556
Pach	1188.44	541.778	873.333	410.667	688	408.889	577.333	575.556	660	648.889	500.444	592	526.222	552	688	524.889
Pach	1111.56	516.889	804	361.333	612	331.556	517.333	506.222	582.667	584	420	522.222	468.444	438.667	620.444	460.444

## Sheet: Cartilage LM Left
Tinaja	200	400.889	452	286.666	626.667	305.778	710.222	470.222	624.444	540	785.333	480.889	762.667	391.556	624.444	417.778
Tinaja	157.778	472	396.444	344.444	564.889	336	648	466.222	577.778	561.333	724.444	460.445	696.444	396.444	558.667	429.778
Tinaja	333.333	490.222	550.667	362.667	737.778	355.556	826.667	509.778	750.222	588.444	902.222	521.333	866.222	434.667	730.667	468.445
Tinaja	294.667	438.667	518.667	328.889	700.444	299.556	782.222	428	697.333	540.444	845.333	456	824	381.778	706.222	392.889
Tinaja	414.667	584.444	559.111	344	698.222	324.889	829.333	545.778	804.444	599.556	909.333	560	873.778	502.667	772	536
Tinaja	333.778	536	524.444	354.667	697.778	336.444	761.778	567.111	695.111	657.333	836.444	574.667	798.222	504	684.889	541.333
Tinaja	276.444	389.333	510.222	232.889	681.333	280.889	772.889	421.778	691.111	503.111	847.111	442.222	818.222	356	675.556	392.444
Tinaja	201.333	441.333	456	325.333	598.667	332.444	706.222	484	624	558.667	780	494.667	753.333	412	606.667	442.667
Tinaja	256	409.333	430.667	306.667	598.667	329.778	696	444.889	626.667	519.556	762.667	464.444	737.333	392	619.556	408.444
Tinaja	173.778	408	409.333	264	593.333	246.667	692.889	444.889	609.778	540.889	764.444	477.778	729.333	382.667	604	418.667
Tinaja	209.333	414.667	469.778	296.444	613.778	288.889	682.667	456	608.889	498.667	759.556	467.556	738.222	388	612	392
Tinaja	309.333	420.889	543.111	302.667	721.778	280	809.333	439.556	732	528.444	881.333	434.222	850.667	356	714.667	400
Tinaja	254.333	424.667	487.667	297.333	667.667	300.333	743	437	679.667	507	817.667	434	803.333	363	664.667	398
Tinaja	214.222	403.556	512	301.333	640.889	302.667	713.778	447.556	615.556	538.667	781.778	466.667	772.889	374.222	634.222	409.778
Tinaja	382.667	388.889	607.556	282.667	732.444	294.222	793.778	404	710.222	478.222	861.333	429.333	851.556	364	729.333	384
Tinaja	356.889	410.222	597.333	316.889	728.444	434.667	804.889	578.222	714.667	636	854.667	596	842.667	528	720.889	525.333
Tinaja	172	380	438.667	276	602.667	255.111	644	457.333	546.667	522.667	713.778	480.444	696	413.778	565.333	395.111
Tinaja	176	375.111	428.444	299.111	620.444	264.889	725.778	380.444	639.111	488	799.556	406.667	764.889	320	644.444	353.333
Tinaja	134.667	509.333	395.556	372	567.555	327.556	694.222	460.889	654.667	565.333	797.778	440	730.667	370.222	605.333	415.111
Tinaja	374.667	599.556	578.222	454.667	716.444	416	853.778	532.444	757.333	608.444	920.889	537.333	885.778	474.667	750.222	513.333
Tinaja	148.444	492.889	358.667	326.667	479.556	288.889	600.444	414.222	527.556	475.111	669.333	412.889	622.667	340.889	493.333	385.778
Tinaja	137.334	539.111	352	394.445	470.667	362.667	594.667	492.889	506.667	561.333	665.333	498.667	618.667	428	492	470.667
Tinaja	217.333	525.333	461.778	405.333	617.778	408	714.667	547.111	632.444	608.444	788.445	562.222	755.556	495.555	625.778	536.444
Tinaja	270.222	465.778	509.333	305.778	614.222	282.222	749.778	397.333	677.333	469.333	820	433.333	802.667	355.111	657.333	368.889
Tinaja	134.222	523.111	328.444	324	455.555	288.889	563.556	408.889	490.222	488.444	652	421.333	585.333	342.222	483.556	399.556
Tinaja	281.111	410.222	504	276.889	598.222	245.333	722.222	380	620.889	434.667	800	394.222	760.444	316.444	634.222	354.667
Tinaja	308	474.667	480.444	368.889	686.667	331.556	797.778	459.556	724.889	514.222	860.889	462.667	825.333	394.222	704	430.667
Tinaja	252	552.667	476	373.333	597.333	345.333	709.333	484.667	630.667	562.667	760.667	521.333	770	406	620.667	462
Tinaja	262.222	466.222	403.111	313.333	556.444	312.444	658.667	452.889	573.333	513.333	717.778	454.667	685.778	383.556	568.889	413.778
Tinaja	369.998	473.215	628.04	393.305	747.488	382.068	851.121	509.84	735.418	510.672	917.712	515.667	892.74	463.642	772.043	474.047
Surf	480.444	496.444	698.667	369.333	860.889	380	933.333	508.889	858.667	576	996.889	522.667	969.333	456	866.667	508
Surf	408.444	248.444	656	193.333	752	250.667	770.667	401.333	685.333	429.333	830.667	421.333	821.333	381.333	712	384.444
Surf	169.111	474.667	516	286.667	654.667	326.889	622.889	456	546.667	538.889	685.333	490.667	666.667	404	578.667	410.889
Surf	520	161.333	740	119.556	900.444	161.778	878.667	352	782.667	380.889	935.111	389.333	933.778	328	824.889	312
Surf	527	407.667	707	274.667	885.667	304	930	401	858	466	993	408	968	343	868	362
Surf	400.444	332	610.667	216.444	734.667	244.444	786.667	374.667	706.667	444	846.222	401.333	828	328.889	730.667	345.778
Surf	252.889	484.889	382.667	327.111	580.444	342.222	652.889	479.556	575.555	540	705.778	485.778	695.111	417.333	588.889	428
Surf	220	396	394.667	237.778	563.111	292	624.889	401.333	557.778	454.667	670.667	420	668	359.555	564	368.444
Surf	209.334	329.778	454.667	196.889	577.333	237.333	637.333	369.333	557.778	434.667	693.778	397.778	679.555	327.556	575.111	331.556
Surf	368.889	412.445	586.667	275.111	721.778	327.111	773.778	468	688	522.667	824.444	491.556	812.889	418.222	715.111	424.444
Surf	452.889	455.111	614.667	305.333	792	389.778	844.889	512.444	776.889	562.666	905.333	524	891.111	466.667	792.444	480.444
Surf	412.111	436	592	278.667	746.222	366.222	783.111	444	711.556	498.222	834.667	448.889	818.667	407.556	728.889	412.444
Surf	311.556	496.889	487.111	379.111	649.778	368.444	737.333	489.778	680	568	804	501.333	769.778	428.444	660.444	464.444
Surf	330.666	470.667	525.333	346.667	643.556	364	726.667	488.889	664.444	534.222	798.222	485.778	753.333	429.333	652.889	448
Surf	516.889	545.333	694.222	462.667	877.778	454.667	961.333	574.222	885.778	637.333	1021.78	585.778	999.111	522.222	884	540
Surf	453.778	400.444	597.778	293.333	746.667	288.444	793.778	384.444	752	442.667	840	404.444	825.778	356.889	740.444	380.444
Surf	368	405.778	575.556	256	663.111	261.778	748.444	358.222	707.111	434.667	812.445	365.778	777.333	307.111	682.667	338.222
Surf	436	503.556	556.444	394.222	753.333	337.333	844.889	458.222	796.444	525.333	904	452.444	872.889	397.333	773.778	431.555
Surf	439.556	552	588.444	436	746.222	416.444	832.889	532.444	773.334	590.222	884.889	535.556	857.778	472.889	761.333	501.333
Surf	106.222	367.111	324	217.333	471.111	218.667	555.556	366.667	492	439.111	625.778	388	596.889	311.111	481.333	340.889
Surf	487.556	555.111	613.333	452.444	740	372.889	813.333	457.333	780.889	528.889	880	467.556	851.111	408.445	754.667	450.222
Surf	444.444	525.333	613.333	440	755.111	429.778	822.667	550.222	768.444	606.222	876.889	556	851.111	500	756.889	524
Surf	468.444	483.555	697.333	358.667	772.444	352	864.889	469.333	808.444	524	923.556	465.778	892.889	410.222	788.889	440.889
Surf	344.889	445.333	574.667	325.778	676.444	347.556	749.333	473.333	705.333	544	822.222	479.111	786.222	416	677.778	443.556
Surf	380.444	505.333	585.778	367.555	703.111	384	770.667	505.333	732	570.667	822.222	505.333	796	448.889	702.222	488
Surf	325.333	571.111	528	417.778	644	415.111	733.778	539.111	683.555	612.889	801.778	540.889	775.111	504.444	660	505.778
Surf	396.889	566.667	632.445	416.889	738.667	426.667	827.555	534.222	767.556	600.444	878.222	534.667	842.667	482.667	752.444	509.778
Surf	214.222	460.444	425.333	255.111	664.889	283.111	737.778	483.111	678.667	542.222	815.555	505.333	772.444	416.444	658.667	429.333
Surf	304.889	489.778	592.444	264.444	821.778	364.444	856.444	468	806.667	556	933.778	463.111	886.667	389.333	772.444	432
Surf	92.4443	404.444	458.222	186.667	596	213.333	661.333	358.667	585.333	446.667	739.556	369.333	704	293.333	586.222	337.333
Pach	130.667	564.444	372	465.333	520	441.333	582.667	576	536	646.667	649.333	574.222	648	532	502.667	544
Pach	240	476	515.111	333.778	697.333	294.667	788.889	442.222	709.333	528	869.333	456.444	840	365.778	680.444	386.222
Pach	209.333	489.778	477.778	405.778	667.556	382.667	740.889	580.444	670.667	633.778	820	592.444	792.444	517.778	665.778	513.778
Pach	244.889	304	510.667	245.778	697.333	236.889	765.333	390.667	705.333	486.667	832.444	408.889	820	353.333	680	338.222
Pach	273.333	463.111	505.778	335.556	641.333	303.111	737.333	455.111	671.111	517.333	811.111	417.333	787.111	370.667	637.778	402.222
Pach	208	458.222	466.667	349.444	636	320.889	713.333	468	652	553.778	808.889	481.333	763.111	392.889	629.333	429.333
Pach	245.333	424.889	526.222	318.222	705.333	311.111	768	482.667	737.333	594.667	856.444	488.889	826.667	414.222	676	425.778
Pach	180.444	361.333	468.889	256.444	620	240.444	670.667	380.889	577.333	438.222	741.333	390.667	732	322.667	600.444	351.111
Pach	93.7777	464.889	373.333	375.555	581.333	372.889	649.333	534.667	561.333	603.556	728	542.667	713.333	466.667	546.667	482.222
Pach	276.889	366.667	556	276	684	270.667	766.666	437.333	693.333	505.778	856	447.556	833.333	358.667	689.333	378.667
Pach	217.333	366.667	482.667	262.667	630.667	273.333	701.333	426.667	618.667	488	782.667	444	753.333	357.333	620	366.667
Pach	210.667	430.222	446.667	332	546.667	332	676	488.444	610.222	542.667	757.778	498.667	735.556	420.889	592	432.889
Pach	213.333	350.667	501.333	244	678.667	221.333	770.222	378.667	703.111	473.333	862.667	410.667	824	309.333	678.667	334.667
Pach	191.111	301.778	458.222	228.444	565.333	208	670.667	369.778	601.778	432.889	752.889	368	714.222	291.111	580.444	314.222
Pach	296.889	382.667	609.333	305.333	784.889	264.889	874.667	426.667	808.444	492.444	964	446.667	922.667	352	776	373.333
Pach	261.333	384.444	536.889	286.667	677.333	246.667	758.667	400	696	496.444	844.444	413.333	809.778	326.667	668	357.333
Pach	300.889	290.222	608.444	193.333	768	188.889	844	341.333	770.667	426.667	937.778	372	902.667	280	748	302.667
Pach	276	360	591.111	236.444	717.333	237.333	798.222	364.444	736.889	454.667	896.444	376	849.333	296	709.333	344.444
Pach	194.667	297.778	453.333	229.333	564.889	208	673.333	368	602.222	432.889	757.333	377.333	709.778	288	578.667	313.333
Pach	190.222	436.889	464	369.333	656	325.778	726.667	508	660	592.889	836	530.667	800	446.667	630.667	445.333
Pach	237.333	346.667	530.222	273.333	685.333	261.333	827.111	421.333	744	492	908.444	438.667	884	344	732.889	380
Pach	217.334	481.333	497.333	384	628.444	366.667	781.333	524	729.333	600	877.333	525.333	821.333	426.667	681.333	472
Pach	258.444	386.667	581.111	228	723	216	834.444	366.667	774	466.667	920.111	381.333	877.111	317.778	723.333	342.445
Pach	120.444	453.333	437.333	329.333	602.222	308	728	476	669.333	567.556	821.778	478.667	758.222	392.444	624	422.667
Pach	196	378.667	466.222	258.222	642.222	230.667	740.444	389.778	674.222	460.444	841.333	385.333	790.667	300.889	640.889	356
Pach	257.778	445.778	511.111	336.444	685.778	317.333	788.889	457.778	715.556	528	869.778	465.333	834.222	434.667	689.333	424.444
Pach	199.556	473.778	479.556	309.778	648	292	767.555	474.222	708	537.778	858.667	467.111	819.111	441.778	665.333	414.666
Pach	205.333	444	459.556	299.111	594.222	296.444	714.667	448.222	646.667	532.889	803.556	472.889	757.333	432	619.778	406.222
Pach	181.778	434.222	481.333	286.222	650.667	264.889	760	421.333	682.667	506.667	862.667	446.222	820.444	390.222	654.222	380.444
Pach	93.7777	493.778	376.889	334.667	544.889	300	675.556	464.889	622.667	541.778	812.444	508.889	741.778	439.111	572.889	424.889

## Sheet: Cartilage Procrustes Distance
	PD Left	PD Right
Surface01	14.11	8.75
Surface02	22.48	5.91
Surface03	28.19	11.2
Surface04	19.24	14.85
Surface05	7.26	12.36
Surface06	11.51	5.39
Surface07	16.44	12.36
Surface08	10.88	15.56
Surface09	4.46	15.25
Surface10	7.32	12.99
Surface11	12.86	19.37
Surface12	14.97	9.74
Surface13	6.2	14.93
Surface14	12.81	6.94
Surface15	6.67	5.93
Surface16	9.3	9.4
Surface17	7.77	12.05
Surface18	12.55	8.28
Surface19	5.53	4.88
Surface20	2.85	5.13
Surface21	22.13	9.82
Surface22	4.48	11.54
Surface23	10.26	11.16
Surface24	8.77	17.4
Surface25	10.84	4.05
Surface26	23.52	7.52
Surface27	12.45	11.63
Surface28	21.98	16.25
Surface29	15.85	12.32
Surface30	11.97	19.37
Tinaja01	2.65	9.85
Tinaja02	6.51	11.94
Tinaja03	3.49	10.27
Tinaja04	13.44	7.55
Tinaja05	25.74	21
Tinaja06	19.02	13.03
Tinaja07	7.98	10.6
Tinaja08	3.67	10.76
Tinaja09	9.15	22.33
Tinaja10	7.64	10.37
Tinaja11	11.31	4.77
Tinaja12	4.23	5.02
Tinaja13	9.96	3.78
Tinaja14	11.98	5.68
Tinaja15	13.93	6.61
Tinaja16	19.09	18
Tinaja17	11.89	5.48
Tinaja18	13.43	19.59
Tinaja19	17.35	11.71
Tinaja20	7.29	8.06
Tinaja21	8.2	8
Tinaja22	5.75	3.54
Tinaja23	10	7.55
Tinaja24	18.31	10.7
Tinaja25	20.64	4.17
Tinaja26	15.88	8.71
Tinaja27	11.15	11.21
Tinaja28	30.1	15.6
Tinaja29	13.02	22.77
Tinaja30	27.7	18.59
Pach01	10.61	15.6
Pach02	13.69	20.66
Pach03	17.43	8.26
Pach04	12.79	9.92
Pach05	22.47	18.22
Pach06	4.78	13.66
Pach07	14.29	3.48
Pach08	19.15	5.82
Pach09	6.43	19.8
Pach10	7.36	2.91
Pach11	9.38	7.63
Pach12	14.61	13.32
Pach13	5.75	6.11
Pach14	7.91	8.67
Pach15	8.63	6.38
Pach16	5.74	27.96
Pach17	3.49	11.71
Pach18	12.5	14.17
Pach19	8.88	4.47
Pach20	14.2	6.56
Pach21	14.36	7.04
Pach22	10.15	13.38
Pach23	10.99	27.96
Pach24	9.97	20.69
Pach25	5.56	14.93
Pach26	10.97	14.83
Pach27	13.59	10.85
Pach28	14.32	21.08
Pach29	5.61	8.55
Pach30	24.1	3.66

## Sheet: Bone LM
Surface 155_01	-1.06094	5.56902	10.1177	2.84913	6.73279	8.25398	0.902094	6.72301	8.75412	1.68989	7.1188	7.45343	1.74864	7.21048	7.03207	0.307863	7.33142	4.87755	2.66127	6.98804	7.12114	0.405443	7.33343	4.01957	-2.02223	5.83621	8.7292	-2.62817	6.29555	5.97117	-2.68772	5.03776	8.26053	-3.13308	5.89652	5.90588	-2.41771	6.88766	2.29323	-0.0868311	7.11939	2.95459	4.06954	6.60548	2.6052	0.218694	6.90769	0.662806	-5.12709
155_02	-0.463284	-1.43132	10.3214	3.58623	-1.43062	8.63549	1.79368	-0.940747	8.79217	2.73425	-1.12499	7.23726	2.77741	-1.11875	7.0366	2.1518	-0.834428	5.009	3.58101	-1.46329	7.26645	2.32886	-0.897366	4.08441	-1.47414	-0.78265	8.56143	-1.43692	-0.191045	5.60549	-1.93173	-1.51896	9.08707	-2.42452	-0.585046	5.97151	-0.436924	-0.259209	1.91455	1.46303	-0.687935	2.82681	5.5234	-1.67071	3.09102	2.02085	-0.881167	0.541343	-4.25104
155_03	1.0087	4.30912	11.0774	4.30625	4.51871	9.00278	2.56788	5.18004	9.64154	3.4437	5.44537	7.97672	3.44626	5.50934	7.82953	2.53075	6.22982	6.32061	4.27154	4.9714	7.81227	2.26431	6.39324	5.52006	-0.44446	5.56666	9.80553	-1.10635	6.49985	7.3543	-0.725683	4.48334	10.2735	-1.80693	6.18607	7.5531	-0.771122	7.1006	3.64372	1.14056	6.72749	4.68079	5.27128	5.35537	3.94103	1.23549	6.65116	2.05863	-3.98179
155_04	-0.421303	5.04632	10.0757	2.85407	5.58864	8.2948	0.912379	5.79854	8.68976	1.44984	6.10482	7.21169	1.39223	6.16373	6.89217	0.177821	6.36527	4.89864	2.33039	5.96944	6.911	0.334026	6.40304	4.47774	-2.00774	5.48469	9.07873	-3.17494	5.92544	6.88963	-2.31488	4.77404	9.33051	-3.71754	5.5942	6.99506	-2.95759	6.22442	3.0996	-0.805976	6.31007	3.60855	2.80517	5.84011	2.73872	-0.810697	6.26348	1.44997	-6.07576
155_05	0.2052	6.22527	10.7674	3.35024	5.73599	7.97791	1.72982	6.53721	8.82805	2.29255	6.4759	7.11995	2.30394	6.4609	6.89636	1.27875	7.16643	5.27084	3.0794	6.02176	6.79724	1.13078	7.33213	4.48729	-1.10808	6.96495	9.63558	-2.08054	7.78515	7.03152	-1.71535	6.40348	10.1109	-2.69658	7.60712	7.52312	-2.2759	7.85601	3.70856	-0.0894961	7.5623	4.0403	3.74833	5.91246	2.58777	-0.202243	7.51351	1.61639	-5.69824
155_06	-0.952086	3.67395	10.9621	2.56791	5.29162	9.13877	0.654717	5.25556	9.56558	1.55171	5.94616	7.95976	1.61335	6.05028	7.73032	0.430592	6.45945	5.70779	2.4105	5.8377	7.87774	0.235638	6.56321	4.72458	-2.07359	4.52267	9.72359	-2.88747	5.46525	6.8604	-2.37854	3.66703	9.81245	-3.31068	5.01032	7.34244	-2.9169	6.45989	2.98837	-0.509213	6.55097	3.54164	3.9396	6.37303	3.33094	-0.207381	6.89587	1.233	-5.83113
155_07	-0.724462	-0.101696	9.06017	4.10576	0.370711	6.71076	1.64591	0.86395	7.21452	2.84847	0.806118	5.21521	2.88942	0.806511	4.87969	1.92163	0.517359	2.17816	4.356	0.448571	4.99283	1.99707	0.512492	1.28286	-2.08738	0.0897622	7.11655	-2.46736	0.215885	3.53518	-2.55306	-0.727494	7.8203	-3.32089	-0.245986	4.13852	-2.4197	-0.0365491	-0.924499	1.03538	0.268154	-0.0123172	6.35216	0.0481529	-0.7014	1.64334	0.0460176	-3.07763	-6.98851
155_08	-1.78217	5.34697	10.281	1.4894	6.26491	9.04204	-0.180229	6.30143	9.45601	0.958183	6.4038	8.05521	0.950171	6.46806	7.7615	0.593745	6.52128	6.08392	1.62512	6.31391	7.99401	1.13118	6.52399	5.35082	-2.68925	5.70229	9.2433	-2.90911	6.12602	6.33769	-2.96736	4.98687	9.26286	-3.50275	5.62368	6.76003	-1.78759	6.26192	3.58205	-0.31887	6.26786	4.414	1.63695	6.09442	3.49276	1.59064	6.10524	3.45245	-4.56301
155_09	-0.22995	-1.56023	9.27556	3.5057	-0.430649	7.51289	1.49459	-0.499647	7.70699	2.76339	-0.206932	6.24406	2.85904	-0.0947232	5.89878	1.93384	-0.0794272	3.72898	3.57639	-0.229945	6.14384	1.78825	-0.0608244	2.88794	-1.111	-1.12556	7.58338	-1.69682	-0.924858	4.45927	-1.79254	-2.06363	7.40275	-2.3853	-1.31081	4.76271	-1.43961	-0.75928	0.660474	0.825129	-0.347034	1.78119	5.06029	-0.0138068	1.67671	1.42955	-0.308156	-0.903824	-4.68891
155_10	-1.39931	5.02786	10.8863	1.76588	6.38795	9.02331	-0.105758	6.27358	9.43685	0.620004	6.72933	7.92524	0.468608	6.87914	7.75735	-0.590412	7.15724	5.95475	1.31611	6.74425	7.76557	-0.357958	7.26489	5.06062	-2.93104	5.37607	9.73151	-4.01444	6.20979	6.92932	-3.18944	4.50549	9.7783	-4.51919	5.57843	7.26345	-3.70098	6.97833	3.52856	-1.60724	7.17912	4.25822	2.27247	7.16576	3.45472	-1.44915	7.31792	2.21739	-5.72325
155_11	-1.43759	5.9057	10.2583	2.20514	6.74722	9.01876	0.300339	6.89332	9.28278	1.51692	7.18166	8.063	1.538	7.28962	7.88407	0.979024	7.75554	6.05168	2.23625	7.08234	8.00906	0.752071	7.94406	5.06611	-2.13017	6.6048	8.88999	-2.37795	7.39393	6.24825	-2.54889	5.86118	8.97848	-2.98029	6.90835	6.51145	-2.08896	7.93617	3.18448	-0.18431	7.89207	4.17301	3.49993	7.40225	4.07026	0.261306	7.94227	2.12051	-4.4807
155_12	-0.430024	5.08034	10.8271	3.27686	6.21671	9.07535	1.20379	6.28968	9.69387	2.35936	6.70765	8.22152	2.41248	6.8458	8.03434	1.22269	7.41253	5.8891	3.2342	6.47097	8.17319	1.04775	7.49956	5.0479	-1.19719	5.74401	9.64702	-1.74048	6.71477	6.67269	-1.65909	5.09892	9.62958	-2.36279	6.44985	7.02104	-1.74886	7.51351	3.58274	0.557232	7.43125	4.24366	4.52389	7.05624	3.66614	1.17526	7.52694	1.73981	-4.94496
155_13	-0.398546	-2.47017	10.698	2.84114	-1.9686	8.94649	1.10338	-1.57356	9.43218	1.70151	-1.29064	7.99435	1.73614	-1.30559	7.76302	0.783588	-0.742194	6.05304	2.64222	-1.52383	7.77031	0.745404	-0.729809	5.24866	-1.9555	-1.94242	9.6988	-2.78938	-1.15563	7.01413	-2.28791	-2.41335	9.83332	-3.40303	-1.57214	7.57099	-2.21301	-0.710009	3.59165	-0.210013	-0.780643	4.34127	3.75347	-1.77635	3.65682	0.4702	-1.02658	2.00711	-5.50992
155_14	-0.125265	4.12272	10.2974	3.04024	4.27271	8.58403	1.48882	4.67738	9.0776	2.3738	4.6897	7.72714	2.45402	4.70569	7.40082	1.82747	4.92839	5.89105	3.06651	4.43806	7.5645	1.72392	4.94466	4.87343	-1.08782	4.48112	8.90139	-1.3116	4.84329	6.20371	-1.52409	3.90359	9.15289	-1.99166	4.55851	6.76268	-1.0597	4.88145	3.29324	0.907762	4.89207	3.95443	4.34669	4.194	3.7499	1.2971	4.65552	1.69405	-3.9503
155_15	2.31075	5.61943	10.5973	5.13129	5.78567	8.28073	3.66283	6.36154	8.80963	4.16206	6.39896	7.18207	4.1214	6.41973	6.99671	3.06954	6.67661	5.48059	4.99338	6.08928	6.95005	2.8437	6.65348	4.62545	0.657184	6.53655	9.28578	-0.180435	7.14971	6.66997	0.0940149	5.8527	9.53762	-0.807958	6.82024	7.34783	-0.40474	7.10424	3.26182	1.84273	6.73683	3.84827	5.66585	5.63649	3.03925	1.50249	6.80911	1.52544	-4.06706
155_16	-0.0161974	5.50477	9.60313	3.88034	5.26885	7.20312	1.85349	6.04596	7.80642	2.81022	5.92494	5.94018	2.87335	5.88276	5.69381	1.82459	6.14707	3.60254	3.67495	5.52174	5.82255	1.8836	6.1452	2.58285	-1.25686	6.0852	7.91345	-1.65952	6.73182	4.49905	-1.72841	5.34083	8.33314	-2.40437	6.35691	5.1122	-1.59412	7.03384	0.838147	0.795483	6.31062	1.55202	4.96211	5.03347	1.30233	1.05695	6.34575	-0.993945	-5.50551
155_17	-0.528475	4.98928	10.8247	3.70851	5.08967	9.47416	1.86738	5.88814	9.60605	3.24698	5.97832	8.154	3.35214	5.93555	7.86473	2.64827	6.48127	5.61803	4.226	5.45141	8.07158	2.74179	6.56326	4.597	-1.23186	6.10998	9.02753	-1.04469	6.91242	6.0813	-1.94651	5.18077	9.36339	-1.9717	6.62121	6.48596	-0.271272	7.4927	2.45039	1.91369	6.80646	3.55482	6.00933	5.44326	3.54099	2.50745	6.83017	0.792679	-4.33142
155_18	-0.762315	4.47916	10.6134	2.44522	5.29056	8.97464	1.07188	5.45784	9.40752	1.80765	5.90108	8.15929	1.80281	6.0369	7.9037	0.773088	6.64472	6.1251	2.35827	5.83635	7.96212	0.732672	6.80055	5.30632	-1.67669	5.14166	9.37292	-2.31388	6.13949	6.81633	-2.16503	4.32272	9.53657	-2.84508	5.7001	7.24023	-2.10163	7.21663	3.65156	-0.243546	6.92881	4.28411	3.3606	6.22269	3.76493	-0.252247	7.14209	2.21788	-5.20249
155_19	2.83782	6.17756	10.6662	5.87968	4.58871	8.67356	4.53625	5.83033	9.17872	5.35289	5.36528	7.66035	5.43042	5.29007	7.41281	4.43263	5.82965	5.50297	5.91413	4.68437	7.55435	4.32068	5.7918	4.5311	1.90141	6.88108	9.10366	1.50523	7.24628	6.20898	1.10237	6.38978	9.53209	0.726528	7.25147	6.68113	1.63867	7.24978	2.75845	3.37336	6.21167	3.62429	6.5371	3.49826	3.204	3.53919	5.85554	1.03579	-2.27422
155_20	-1.19089	5.3713	9.31849	2.64253	6.5154	7.73103	0.641144	6.55054	7.96216	1.60414	7.07389	6.53222	1.71284	7.14818	6.26141	0.860269	7.66549	4.41421	2.47198	7.02461	6.37075	0.670254	7.72199	3.24222	-2.44997	5.9155	7.78234	-2.91126	6.68563	4.78669	-3.05409	5.03642	7.90225	-3.69516	6.26815	5.23597	-2.71778	7.51819	1.10244	-0.377612	7.61213	2.27601	3.78631	7.68202	2.05722	0.0773465	7.7272	-0.415659	-5.76002
Tinaja 19_01	0.580576	-2.60916	10.4172	3.90377	-1.58752	8.20771	2.08902	-1.12492	8.64212	2.00298	-1.07594	7.11379	2.00969	-0.935305	6.77301	1.39926	-0.864176	5.99583	3.22878	-1.03225	6.55481	2.20906	-0.687075	4.66517	-0.17917	-1.37808	8.19952	-0.665717	-0.75788	5.99621	-1.18432	-2.36485	9.00749	-1.96131	-1.45051	6.16487	-0.989716	-0.266749	1.43025	0.852274	-0.672283	2.64296	5.59995	-1.44045	1.86135	1.3932	-0.406749	-0.280648	-5.77084
19_02	-2.11681	-1.47478	9.80751	1.31632	0.359492	8.12836	-1.14839	0.544083	8.37929	-0.664589	0.776773	6.27941	-0.821248	0.678957	6.05047	-1.6325	0.467847	5.01403	0.165802	0.853037	6.08079	-1.21182	0.566538	3.95708	-2.9621	-0.307742	6.98521	-3.30261	0.100046	4.93978	-3.95132	-1.79236	7.79191	-4.74329	-1.38633	4.66054	-3.74298	-0.000306129	-0.290668	-1.66571	0.104578	1.18173	3.98771	0.883315	1.16279	-0.0948246	0.594628	-2.324	-7.51976
19_03	-0.643684	-0.629811	9.70511	3.05812	-0.0836596	8.07147	1.17264	0.732325	7.88087	1.18161	0.721056	6.24341	0.90203	0.72501	5.77494	0.424513	0.852209	4.90146	2.81569	0.785826	5.74896	2.14931	1.03143	3.047	-1.04564	0.486312	6.868	-1.73141	0.759136	4.39073	-2.44366	-0.803831	7.85737	-3.36796	0.00224018	4.41804	-2.41253	1.30034	-0.579294	0.133836	1.02373	0.72339	5.75129	-1.1083	0.799065	0.964095	0.376513	-2.45501	-7.66541
19_04	-0.303106	-3.28328	10.6188	2.68175	-1.55517	8.47298	0.808503	-1.11662	9.13632	0.714179	-0.344575	7.57479	0.313435	-0.24435	7.08982	-0.663325	-0.154374	6.39044	1.44607	-0.47931	6.90977	-0.371922	-0.12069	5.15762	-1.71879	-1.80994	8.40909	-2.51733	-1.14363	6.31556	-2.70835	-3.27788	8.59682	-3.32912	-2.23485	6.15618	-3.45981	0.0385714	1.50388	-1.45035	-0.5128	2.4225	2.9866	-0.872937	1.41378	-1.2227	0.271435	-0.302991	-7.58541
19_05	-0.614771	2.05522	9.89834	3.36715	3.64985	7.68201	0.540808	4.12191	8.13857	1.05575	4.41202	5.85903	1.14253	4.17505	5.39822	0.355458	4.26257	4.25587	2.62782	4.71589	5.14249	0.805421	4.81333	2.27175	-1.56462	3.61673	6.58132	-2.29267	3.79935	3.85084	-2.66663	1.90949	8.03095	-3.98201	2.48404	3.75878	-2.5679	5.07019	-1.89606	-0.422659	4.55574	-0.132196	6.62588	3.80662	-0.412822	1.3803	5.13119	-4.48444	-7.36918
19_06	-2.62601	1.88937	9.96292	1.59793	3.83615	8.28325	-0.963569	4.07178	8.25805	-0.507276	4.51279	6.59704	-0.354468	4.76674	6.13627	-1.05673	5.05532	4.95046	1.30639	4.97136	5.8141	0.110887	5.3829	4.02516	-3.01078	3.07249	6.75196	-3.38898	3.28522	4.19074	-4.30829	1.56213	7.48008	-4.92673	2.02044	4.34521	-3.19545	4.04714	-1.39331	-0.900149	3.93189	0.639753	5.56752	4.56895	1.38784	1.50304	5.11079	-2.75177	-8.27365
19_07	-1.32784	-2.52735	9.23456	1.744	-0.678927	8.35309	-0.352368	-1.10561	7.62126	-0.0744145	-1.06892	5.8538	-0.149383	-1.02108	5.456	-0.735617	-1.09588	4.51694	1.27352	-0.533322	5.42189	0.0444496	-0.610161	3.23985	-2.04565	-1.86416	6.16577	-2.88496	-1.99241	4.01141	-2.93493	-3.49587	5.67319	-3.20472	-2.43031	4.13735	-2.07399	-1.0158	-0.109408	-0.659905	-0.877219	0.993601	4.06245	-0.249869	0.868745	0.453083	-0.456835	-1.52034	-5.84983
19_08	-1.72916	-2.61472	8.80971	2.13052	-1.47273	8.64693	0.0520913	-0.923973	7.47666	0.526149	-0.621558	5.88987	0.552258	-0.52072	5.43424	0.0113324	-0.470414	4.2321	1.63241	-0.521093	5.50747	0.82893	-0.653159	2.70261	-2.02735	-1.58691	6.08126	-2.55302	-1.40584	3.19202	-3.26703	-2.41202	5.56604	-3.32313	-1.85417	3.42331	-1.37804	-0.661624	-0.577825	0.247131	-0.810378	0.433478	5.12299	-1.64454	0.720286	0.886289	-0.692455	-2.05543	-6.20307
19_09	-1.17585	-2.08303	10.6691	1.9156	-0.835313	9.37228	0.075194	-0.56345	9.1991	0.29641	-0.474749	7.52673	0.397563	-0.447807	7.171	-0.130292	-0.607583	6.28284	1.53285	-0.234318	7.27827	0.879535	-0.416548	4.96836	-1.84989	-1.45818	7.97149	-2.33401	-1.62843	5.36256	-2.89224	-2.67105	7.78823	-2.86175	-1.88001	5.19703	-1.49646	-1.22788	1.8426	0.0936047	-0.850079	2.63624	4.37251	-0.82198	3.13346	0.973903	-1.05624	0.119791	-5.71593
19_10	0.234716	-1.59489	10.7308	3.1898	-0.785409	8.08804	1.52785	-0.257096	8.76524	1.16902	-0.295596	7.26667	1.31055	-0.234305	6.93902	0.53113	-0.0969071	6.10833	2.41423	-0.394627	6.54842	0.81807	-0.0662351	5.14145	-0.797456	-0.731504	8.28784	-1.5515	-0.489197	6.24365	-1.64947	-1.74528	9.28349	-2.73379	-1.1839	6.51693	-1.93258	-0.218551	1.46055	-0.250237	-0.465209	2.55058	4.64453	-1.24329	1.84999	0.847113	-0.472597	-0.310002	-6.88677
19_11	-0.405124	-2.76066	9.03627	2.21706	-0.435769	7.00053	0.221365	-0.858285	7.35732	-0.0259889	-0.76544	5.83703	-0.204389	-0.732724	5.41422	-0.671713	-0.702402	4.68578	1.01559	-0.363276	5.34291	-0.0704377	-0.317447	3.49608	-1.48305	-1.95943	6.3991	-2.20079	-1.57726	4.42116	-1.99611	-3.36252	6.70206	-3.00028	-2.4748	4.1356	-2.88592	-0.97504	0.0292984	-1.11326	-0.727884	1.19568	3.35381	0.230164	0.78845	-0.578701	-0.0669508	-1.4417	-6.14657
19_12	-1.18884	1.81114	11.1296	2.37872	3.55159	9.25582	0.0224798	3.80907	9.44759	0.160168	4.205	7.70364	0.0898157	4.41779	7.16584	-0.584268	4.62738	6.28846	1.48469	4.53531	7.25928	0.218999	5.1078	5.32527	-2.00124	3.07493	8.08251	-2.69191	3.24558	5.57137	-2.9911	1.13029	9.4287	-3.8742	2.22809	5.72765	-2.97728	4.13142	0.618995	-0.737999	4.34908	2.05788	5.32422	4.75522	2.30274	0.295762	5.18307	-1.40622	-7.4625
19_13	-1.73468	1.77808	10.5188	1.40285	2.74596	8.7377	-0.339704	3.32335	8.77433	-0.364575	3.18232	7.11823	-0.403692	3.21676	6.76505	-1.26047	3.41243	5.72092	0.900222	3.31621	6.82854	0.316664	3.78641	4.49015	-2.36158	2.48637	7.73788	-2.68443	2.70541	5.38895	-3.33798	1.69007	8.81605	-4.20033	2.07187	5.6215	-3.0266	3.44035	0.478586	-1.23241	3.66853	2.02398	4.46604	3.0208	2.35188	-0.110781	3.95957	-0.864341	-7.9301
19_14	0.337211	1.7658	10.988	3.2701	3.73757	9.03915	1.26014	3.68626	9.36212	1.27193	4.04873	7.53117	1.18875	4.18203	7.16842	0.404514	4.4091	6.21319	2.51836	4.34316	7.18189	1.17156	4.82029	4.86131	-0.717819	2.93698	8.22677	-1.51497	3.47266	5.73193	-1.89151	1.65645	8.72244	-3.03562	2.35716	5.97481	-2.21699	4.30531	0.756535	-0.000181258	4.45647	2.1324	6.08321	4.63697	1.94186	0.837914	5.22168	-0.800808	-6.90625
19_15	-1.58395	2.296	10.648	2.7928	4.28013	8.01952	0.182042	4.53119	8.23029	0.185187	4.46224	6.44012	0.0411811	4.65478	6.01519	-1.16833	4.84308	4.82185	2.04582	4.91836	5.99078	-0.168243	5.41874	3.36384	-2.38796	3.56782	7.36113	-3.03809	3.93614	4.48731	-3.61467	1.85363	8.16117	-4.5329	2.72283	4.90194	-3.59194	5.27588	-1.55071	-1.03629	5.44791	0.140624	6.24273	5.15878	-0.350842	-0.400171	6.03687	-3.05996	-8.9837
19_16	-1.44576	1.41855	11.4197	1.96808	3.23003	9.11942	-0.0671401	3.38785	9.62046	-0.275128	3.95055	7.75275	-0.467766	3.93838	7.39042	-1.20544	3.99583	6.46999	1.54016	4.19126	7.16549	0.0520194	4.60849	5.10065	-2.47786	2.51381	8.70532	-2.85331	3.09539	6.38488	-3.16706	1.11576	9.57333	-4.26276	1.77074	6.2455	-3.48267	3.8543	0.985178	-1.36254	4.10764	2.36454	4.64924	4.60842	2.29687	-0.0918368	5.061	-0.811061	-7.66452
19_17	-0.782403	1.47496	9.9377	2.24279	3.68835	8.09266	-0.0796061	3.62716	8.17204	0.0396231	3.90093	6.53538	-0.347807	4.06568	6.04892	-0.956346	4.24159	5.19003	1.16823	4.48179	5.76744	-0.796198	4.64662	4.30346	-1.80604	2.56188	7.10587	-2.52078	2.77223	4.85909	-2.61756	1.33345	7.92645	-3.75088	1.62355	4.96838	-3.2415	3.64159	0.286383	-1.2626	3.98747	1.45378	4.48546	4.66104	1.08021	-0.585899	4.71756	-1.61459	-7.37685
19_18	0.238056	3.33526	10.8007	3.94676	4.97304	8.36998	1.06773	5.22646	9.16722	1.30769	5.48451	6.65933	1.30815	5.59205	6.32302	0.294159	5.87938	5.15238	3.33398	5.65495	6.03637	0.899044	6.38727	3.68771	-0.829947	4.47254	7.38824	-1.92351	4.33597	4.72754	-2.22519	3.08039	8.63929	-3.66795	3.49926	4.91133	-2.76745	5.36501	-0.680682	-0.480959	5.08545	0.633623	6.23611	5.27843	-0.179388	1.32184	6.11595	-3.57923	-8.22435
19_19	2.3412	-1.47236	10.709	-1.91292	-3.57628	8.54279	0.724308	-3.79305	8.86658	0.627182	-4.30813	6.78624	0.709937	-4.50947	6.33029	1.46303	-4.57237	5.37156	-1.0911	-4.76627	6.16938	0.85295	-5.00044	3.64425	3.19539	-2.89276	7.33118	3.50242	-3.37959	5.13389	4.03933	-1.15789	8.50724	4.93892	-2.38655	4.43769	4.50489	-4.53853	-1.19893	2.06848	-4.74104	0.24563	-5.30676	-5.14328	0.351192	0.395908	-5.72108	-3.45581	8.6325
19_20	-1.38378	1.54341	9.63226	2.84312	2.20975	7.55057	0.558656	3.21583	7.64075	0.564063	3.44501	5.95661	0.373604	3.64887	5.56995	-0.448205	3.90046	4.77874	1.91829	3.42099	5.33251	0.142692	3.98749	3.30522	-2.18465	3.21088	6.747	-2.65707	3.59485	5.08119	-3.74828	1.93465	7.64117	-4.05964	3.15092	4.55847	-2.64152	4.30125	-0.850454	-0.594564	3.91226	0.57856	5.52179	2.30377	-0.0260589	0.762869	3.79869	-2.92368	-7.83398
Pachón 138_01	-0.0810086	-0.989089	9.56048	2.4939	-0.380466	6.60684	0.903568	0.170012	7.39847	0.734245	0.353756	5.53894	0.590116	0.35085	5.27664	-0.629708	0.311189	4.25428	1.99934	0.102016	5.12207	0.217581	0.0352569	2.7675	-1.25826	-0.337065	6.84375	-2.02477	-0.139119	4.58626	-2.24883	-0.95184	6.97108	-3.29109	-1.224	5.42422	-3.68912	-0.284895	0.507402	-1.4395	-0.15907	1.17967	2.97242	-1.27352	-0.109634	-1.358	-0.55022	-1.908	-6.83625
138_02	-3.50824	5.64474	10.1773	0.145183	6.56384	8.95567	-1.81267	6.85804	8.58025	-1.32039	7.19974	6.84764	-1.39274	7.28884	6.53544	-2.95583	7.02884	5.06685	0.175652	7.24159	6.92389	-2.23383	7.4697	4.16944	-3.84328	6.43467	7.46027	-3.62066	6.72113	5.3658	-4.50637	5.56808	8.06202	-4.75078	5.76224	4.95034	-3.86452	7.19117	0.99883	-2.15365	7.61589	2.26111	3.03971	7.33267	2.42408	-1.6955	7.80926	-0.483492	-6.84475
138_03	-1.36388	5.86194	10.6418	-0.134485	6.07254	9.93734	0.284189	6.91677	8.73253	0.139654	7.06193	7.2646	0.104646	7.12439	6.99648	-0.973492	7.33623	5.86867	1.34264	6.90735	6.80445	0.0520458	7.45863	4.74739	-1.88022	6.94052	8.10292	-2.18081	7.43386	6.16981	-2.48483	6.09403	8.71908	-3.57136	6.83717	5.90425	-2.97853	7.882	1.94817	-1.23285	7.72902	2.95259	3.15476	6.42439	2.56518	-0.491176	7.73868	0.213483	-6.99837
138_04	0.160629	6.39906	10.0516	3.176	7.35265	6.87436	1.20609	7.54736	7.30051	1.05992	7.57998	5.72174	1.07801	7.74101	5.36749	-0.170861	7.68461	4.05951	2.35068	7.49376	4.9401	0.608281	4.73152	3.28888	-1.2681	7.39496	7.21331	-1.95146	7.77735	4.57676	-2.09673	6.47511	7.58937	-3.02742	6.88541	4.86074	-3.03687	7.52489	-0.0576596	-1.08626	7.55616	0.658211	4.49761	6.56961	-0.655848	-0.324964	7.17525	-2.55949	-6.78704
138_05	0.17237	-0.336517	10.6479	3.19873	0.150071	7.84596	1.41184	0.496928	8.53111	1.28856	0.524231	6.6776	1.13304	0.495789	6.45621	-0.0128388	0.400041	5.38805	2.76779	0.423983	6.08489	0.441736	0.505855	3.89643	-1.12611	0.233123	8.32136	-1.68853	0.431953	5.95153	-1.36644	-0.393721	9.00664	-2.83768	-0.40254	5.97301	-2.68366	0.380343	1.48861	-0.960882	0.446719	2.41338	4.30115	-0.145059	1.44966	-0.284192	0.283555	-0.898144	-6.0529
138_06	1.14467	-2.07872	10.5026	3.70563	-0.969122	7.8865	2.38631	-0.453869	8.67537	2.31543	0.185115	7.07759	2.47633	0.210341	6.79109	0.741052	0.49329	5.60811	3.20492	0.177792	6.38288	1.27812	0.669978	4.39223	-0.140508	-0.813651	8.09376	-1.07533	-0.371586	5.79774	-0.860626	-1.98331	8.44061	-1.96637	-1.67435	5.78271	-2.12436	0.308192	1.29129	-0.205697	0.478616	2.07239	4.93774	0.465485	0.979135	-0.232787	0.801103	-1.01321	-5.73643
138_07	1.37775	5.97715	10.568	3.83501	5.67317	8.51829	2.67984	6.48715	8.83116	3.04003	6.8101	7.45077	3.08804	6.88367	7.24838	2.02324	7.1226	6.13588	4.06671	6.28059	6.94591	2.83688	7.04941	5.10037	0.912521	6.84374	8.19016	0.549201	7.16674	6.21631	-0.18662	6.46594	8.40665	-0.822037	6.79037	5.8561	0.0729337	7.37378	2.28864	1.56287	7.19808	3.36957	5.41195	5.57823	3.10548	2.30991	7.02805	0.880099	-3.69364
138_08	-0.771531	-1.51646	8.66466	3.04698	-1.75082	7.68921	0.779626	-1.19186	6.97638	0.820893	-1.46552	5.21262	0.851682	-1.43951	4.93496	-0.565317	-0.99684	3.61839	2.14151	-1.72041	4.81284	0.539442	-1.18616	2.42568	-1.17228	-0.578032	6.17638	-1.41092	-0.523902	3.87181	-2.54714	-1.33692	6.67315	-3.10129	-0.919796	3.83484	-2.15854	-0.360224	-0.57469	-0.658984	-0.839719	0.630304	4.06809	-2.66552	0.341387	0.166116	-1.1833	-1.89038	-6.29169
138_09	0.669855	-4.00883	7.8294	3.30877	-3.19877	5.13888	1.82147	-2.59949	5.83784	1.46131	-2.34634	4.34825	1.5469	-2.23104	4.02941	0.065554	-1.96289	3.16519	2.84411	-2.41151	3.97955	0.235407	-1.77766	2.00427	-0.547103	-2.82384	5.30528	-1.71387	-2.655	3.03006	-1.95468	-3.91518	5.26979	-2.7945	-3.30383	3.1081	-2.33025	-1.4981	-0.562922	-0.786885	-1.64075	0.0491773	3.84863	-2.08806	-1.29961	-1.51678	-1.31768	-2.29991	-6.74869
138_10	0.386616	-2.55086	10.686	2.82266	-1.28442	8.14943	1.15487	-1.15728	8.83499	0.932822	-1.02789	7.36754	0.934675	-0.922606	7.01037	-0.146113	-0.943056	5.83237	2.47938	-0.662822	6.47169	0.47674	-0.532137	4.21336	-0.84335	-1.74935	8.32223	-1.44765	-1.52197	6.06335	-1.4719	-3.12487	9.04208	-2.54426	-2.50606	6.18772	-2.2977	-1.17981	1.93034	-0.509423	-0.813225	2.89248	3.9298	-0.19137	2.17842	0.122263	-0.279022	0.178409	-5.4521
138_11	-0.76801	4.62727	11.069	1.4238	5.3378	9.58735	0.00337195	5.46643	10.3244	0.525244	6.12871	8.76898	0.571898	6.19383	8.47468	-0.839214	6.76321	7.39218	1.4599	6.09258	7.78234	-0.517868	6.88303	6.5171	-1.47422	5.80818	9.39516	-1.94803	6.39786	7.56689	-2.33275	4.82633	9.65817	-2.94532	5.62033	7.33257	-2.48574	6.81761	3.80215	-0.557498	6.76287	4.80905	2.90472	6.04388	4.26808	-0.0960221	6.97117	2.51184	-5.69013
138_12	-1.26209	3.66625	11.7684	1.52319	5.10569	9.45152	-0.192729	5.11114	10.412	0.044171	5.86241	8.7024	-0.114548	5.83349	8.5475	-1.2665	5.96328	7.51487	0.96522	5.69489	8.56064	-0.725379	6.29132	6.05737	-2.20522	4.79566	9.79136	-2.53103	5.36613	7.6178	-3.14355	3.46101	9.28868	-3.5751	3.97044	7.41506	-3.29705	6.18409	3.44152	-1.49976	6.25747	4.58018	2.58979	6.3459	4.08021	-0.942294	6.87559	1.91459	-5.94681
138_13	-0.423937	3.96926	11.5009	1.85149	5.31426	9.50413	0.478833	5.41374	10.1654	0.161135	5.74058	8.86784	0.159312	5.81446	8.62556	-1.32261	5.8435	7.82957	1.16121	5.85314	8.27991	-1.76022	5.99261	7.0733	-1.22134	5.03195	9.71368	-1.95771	5.45404	7.97978	-1.84524	3.60716	10.0659	-3.00968	4.68824	7.73911	-3.19478	6.19633	4.16416	-1.54724	6.37899	5.17125	2.72843	6.41835	4.43526	-1.17939	6.89824	2.73816	-5.52172
138_14	0.177271	3.00199	9.84407	-2.97765	2.69188	6.90873	-1.6251	1.58844	7.8394	-1.63617	0.819209	6.36587	-1.44874	0.771224	5.95831	0.170971	0.454721	4.89836	-2.65393	1.26872	5.65667	0.080003	0.581153	3.75367	1.15123	1.72631	7.34226	1.84891	1.10884	5.00603	2.60177	2.3542	7.38109	3.25181	1.85965	5.29351	2.56446	0.474606	1.0263	0.82728	0.807753	1.31272	-3.48246	1.90666	0.290073	0.617916	0.690095	-1.23022	7.45846
138_15	-1.69852	4.95085	8.78724	1.01379	6.0359	6.41718	-0.554665	6.42197	6.84854	-0.536634	6.8401	5.13193	-0.627823	6.80455	4.88448	-1.81845	6.64885	3.77618	0.318366	6.64377	4.78657	-0.497211	6.69729	2.47444	-2.91537	5.75362	6.3701	-3.29701	5.95624	4.41207	-3.46498	4.85823	6.75525	-4.28869	5.1378	4.26288	-4.34132	6.07876	-0.0746702	-2.25041	6.40868	0.429153	2.40631	5.93782	-0.0828248	-1.8869	5.94944	-2.26632	-7.3435
138_16	-0.249828	6.32561	10.5775	2.26714	7.35143	7.67831	0.338044	7.60846	8.47424	0.230918	7.6858	6.7152	0.217138	7.73914	6.29453	-1.00052	7.60815	5.57846	1.59061	7.81619	5.92024	-0.81147	7.75525	4.35287	-1.47572	6.88646	7.77945	-2.36072	6.94588	5.59836	-1.79681	6.11241	8.71203	-3.34553	5.9976	6.18426	-3.71783	7.0457	1.61169	-1.71066	7.32831	2.41953	3.16223	7.59169	0.879359	-1.80906	7.40613	-0.498119	-6.76615
138_17	-0.560806	4.72756	11.0298	2.18416	5.97943	9.11037	0.799199	6.20885	9.30569	0.73006	6.39649	7.66876	0.600304	6.44763	7.23705	-1.72155	6.4166	5.8345	2.07162	5.93622	7.28437	-0.95704	6.74255	5.14917	-1.36242	5.66327	8.73051	-1.8777	6.10499	6.18011	-1.81025	4.94909	8.95308	-3.07982	4.84798	6.53014	-2.78307	6.5701	2.31708	-0.976893	6.77985	3.37733	4.06992	6.60467	2.96926	-0.354039	7.00208	0.553686	-5.52697
138_18	2.06252	0.0372044	-8.99531	4.95605	-1.92507	-5.9183	3.18865	-1.93211	-6.81012	3.00043	-2.47728	-5.08477	2.91047	-2.54297	-4.85625	1.6126	-2.74375	-3.75624	4.24732	-2.40073	-4.46492	2.12516	-2.98335	-2.33502	0.373026	-1.65709	-6.38722	-0.0680069	-2.65049	-4.20718	-0.636658	-0.222213	-6.31994	-2.24954	-1.15023	-3.77695	-1.77572	-3.64219	0.445116	0.666614	-3.35018	-0.656094	5.72368	-3.25754	1.13948	1.19806	-4.05071	2.82862	-5.53266
138_19	-2.33779	5.39815	-5.8272	-4.64288	5.21302	-2.99135	-3.15854	6.11584	-4.15619	-3.62306	6.54246	-1.94124	-3.58666	6.61424	-1.73693	-2.45003	7.19393	-0.938829	-4.33147	5.92408	-1.27418	-2.52234	6.97297	0.447919	-1.46984	6.78588	-3.44584	-1.05739	7.02577	-1.33245	-0.524357	6.20513	-3.95618	0.456521	6.32266	-1.78562	0.963536	7.44924	2.78364	-1.14481	6.98066	2.10147	-5.22392	5.00335	3.51341	-0.638829	6.88418	5.71742	5.12145
138_20	1.99023	3.48353	-3.18023	4.23858	2.7457	-0.899659	2.92914	2.69652	-1.61326	3.19213	2.61613	-0.259106	3.17358	2.55293	-0.0396802	2.532	2.29715	1.31006	3.89722	2.53823	0.238206	3.43485	2.14463	1.72916	1.30294	2.92918	-1.46471	1.06128	2.72898	0.688044	0.682719	3.63475	-1.5951	0.304999	3.36877	0.676762	1.06541	2.37522	4.22594	2.2713	2.11655	3.14448	5.4374	2.17843	3.17847	2.90741	1.92885	5.05038	-1.63759
[truncated: 68 more columns]
